# Supplementary material for: New species and new records of the genus Scrobipalpa Janse (Lepidoptera, Gelechiidae) from China
Source: Zookeys. 2019 Apr 17;840:101–31. doi: 10.3897/zookeys.840.30434 (PMC6482130; doi:10.3897/zookeys.840.30434)
Supplement: XML Treatment for Scrobipalpa triangulella [file zookeys.840.30434-treatment1.xml]

<!DOCTYPE tp:taxon-treatment
  PUBLIC "-//TaxonX//DTD Taxonomic Treatment Publishing DTD v0 20100105//EN" "tax-treatment-NSO.dtd">
<tp:taxon-treatment xmlns:tp="http://www.plazi.org/taxpub"><tp:treatment-meta><kwd-group><label>Taxon classification</label><kwd><named-content xmlns:xlink="http://www.w3.org/1999/xlink" content-type="kingdom">Animalia</named-content></kwd><kwd><named-content xmlns:xlink="http://www.w3.org/1999/xlink" content-type="order">Lepidoptera</named-content></kwd><kwd><named-content xmlns:xlink="http://www.w3.org/1999/xlink" content-type="family">Gelechiidae</named-content></kwd></kwd-group><mixed-citation publication-type="journal"><person-group><name><surname>Li</surname><given-names>Houhun</given-names></name><name><surname>Bidzilya</surname><given-names>Oleksiy</given-names></name></person-group><article-title>New species and new records of the genus <italic><tp:taxon-name><tp:taxon-name-part taxon-name-part-type="genus" reg="Scrobipalpa">Scrobipalpa</tp:taxon-name-part></tp:taxon-name></italic> Janse (<tp:taxon-name><tp:taxon-name-part taxon-name-part-type="order">Lepidoptera</tp:taxon-name-part></tp:taxon-name>, <tp:taxon-name><tp:taxon-name-part taxon-name-part-type="family">Gelechiidae</tp:taxon-name-part></tp:taxon-name>) from China</article-title><source>Zookeys</source><day>17</day><month>4</month><year>2019</year><volume>840</volume><fpage>101</fpage><lpage>131</lpage><pub-id pub-id-type="doi">10.3897/zookeys.840.30434</pub-id></mixed-citation></tp:treatment-meta><tp:nomenclature><tp:taxon-name>
              <tp:taxon-name-part taxon-name-part-type="genus" reg="Scrobipalpa">Scrobipalpa</tp:taxon-name-part>
              <tp:taxon-name-part taxon-name-part-type="species" reg="triangulella">triangulella</tp:taxon-name-part>
              <object-id xmlns:xlink="http://www.w3.org/1999/xlink" content-type="zoobank" xlink:type="simple">http://zoobank.org/336EEE75-7B31-4788-BFF6-9A8DD32225A1</object-id>
            </tp:taxon-name><tp:taxon-status xmlns:xlink="http://www.w3.org/1999/xlink" xlink:type="simple">sp. n.</tp:taxon-status><xref ref-type="fig" rid="F1">Figs 1</xref><xref ref-type="fig" rid="F3">, 15</xref><xref ref-type="fig" rid="F5">, 25</xref></tp:nomenclature><tp:treatment-sec sec-type="type material" id="SECID0E2MAC"><title>Type material.</title><p><bold>CHINA: Holotype</bold> ♀, Botanical Garden, Mt. Liupan, Ningxia Hui Autonomous Region, 1900 m, 30.vi.2007, coll. Xinpu Wang (gen. slide no. L14034) (<named-content xmlns:xlink="http://www.w3.org/1999/xlink" content-type="dwc:institutional_code" xlink:type="simple">NKU</named-content>). Paratypes: 2 ♂, 1 ♀, same data as for holotype (gen. slide nos. L07026♂, L14009♀); 1 ♀, Mt. Liupan, Ningxia, 1700 m, 1.vii.2008, coll. Shulian Hao and Zhiwei Zhang; 1 ♀, Mt. Liupan, Ningxia, 2050 m, 7.vii.2008, coll. Shulian Hao and Zhiwei Zhang; 2 ♂, Mt. Xinglong, Yuzhong County, Gansu Province, 2120, 2130 m, 2, 30.vii.1993, coll. Houhun Li (gen. slide nos. L14031, L13041); 1 ♀, Huoditang, Ningshan County, Shaanxi Province, 1620 m, 4.vii.1990, coll. Jinfu Li (gen. slide no. L06062).</p></tp:treatment-sec><tp:treatment-sec sec-type="diagnosis" id="SECID0EINAC"><title>Diagnosis.</title><p>The new species is well defined externally by the presence of a distinct black triangular subcostal spot. <italic><tp:taxon-name><tp:taxon-name-part taxon-name-part-type="genus" reg="Scrobipalpa">S.</tp:taxon-name-part><tp:taxon-name-part taxon-name-part-type="species" reg="caryocoloides">caryocoloides</tp:taxon-name-part></tp:taxon-name></italic> Povolný, 1977 has a more uniform brown forewing, a smaller and less distinct triangular costal spot and brown rather than light grey ground colour of the forewing. The male genitalia resemble those of <italic><tp:taxon-name><tp:taxon-name-part taxon-name-part-type="genus" reg="Scrobipalpa">S.</tp:taxon-name-part><tp:taxon-name-part taxon-name-part-type="species" reg="peteri">peteri</tp:taxon-name-part></tp:taxon-name></italic> Bidzilya, 2009, but the uncus is broader, the valva is longer and the sacculus is shorter and narrower. The female genitalia resemble those of <italic><tp:taxon-name><tp:taxon-name-part taxon-name-part-type="genus" reg="Scrobipalpa">S.</tp:taxon-name-part><tp:taxon-name-part taxon-name-part-type="species" reg="lutea">lutea</tp:taxon-name-part></tp:taxon-name></italic> Povolný, 1977, <italic><tp:taxon-name><tp:taxon-name-part taxon-name-part-type="genus" reg="Scrobipalpa">S.</tp:taxon-name-part><tp:taxon-name-part taxon-name-part-type="species" reg="pseudolutea">pseudolutea</tp:taxon-name-part></tp:taxon-name></italic> Piskunov, 1990 and <italic><tp:taxon-name><tp:taxon-name-part taxon-name-part-type="genus" reg="Scrobipalpa">S.</tp:taxon-name-part><tp:taxon-name-part taxon-name-part-type="species" reg="candicans">candicans</tp:taxon-name-part></tp:taxon-name></italic> (Povolný, 1996) (see <xref ref-type="bibr" rid="B24">Povolný 2002</xref>, Pl. 76, figs 799, 800, 803), but can be recognized by the presence of teeth on the basal plate of the signum.</p></tp:treatment-sec><tp:treatment-sec sec-type="description" id="SECID0EJPAC"><title>Description.</title><p><bold>Adult</bold> (Fig. <xref ref-type="fig" rid="F1">1</xref>). Wingspan 12.0–14.0 mm. Head, thorax and tegulae light grey to black, frons nearly white, labial palpus up-curved, covered with white tipped black scales, segment 2 with brush of modified scales underside, inner and upper surface white, segment 3 ca. 1.5 times narrower and slightly shorter than segment 2, acute, antennal scape almost black, other antennal segments black with white basal belts; forewing light grey, black narrow oblique fascia form base to middle width, second black fascia from 1/3 of costal margin to 2/3 width, black triangular spot at 1/2–3/4 length of costal margin and to half width, apex mottled with black, black spot in fold, paired black point in cell, subapical facia light grey, cilia grey, black-tipped; hindwing grey.</p><p><bold>Male genitalia</bold> (Fig. <xref ref-type="fig" rid="F3">15</xref>). Uncus twice as long as broad, rounded posteriorly; gnathos short, weakly curved; tegumen broad, anteromedial emargination deep, broadly rounded; valva narrow, of equal width, weakly curved, pointed apically, extending to the top of uncus; sacculus ca. 1/5 length of valva and slightly narrower than valva at base, with pointed inwardly curved tip, fused with vincular processes in all length except for distal 1/4–1/5, gap to vincular process small; vincular process broader and as long as sacculus, apex rounded with outwardly curved tip; posterior margin of vinculum with deep v-shaped medial emargination; saccus broad at base, then parallel-sided, apex knob-shaped, extending far beyond top of pedunculus; phallus of moderate width, straight, apical arm narrow, sinuous, caecum weakly inflated, slightly shorter than half length of phallus.</p><p><bold>Variation.</bold> Uncus and saccus vary in width.</p><p><bold>Female genitalia</bold> (Fig. <xref ref-type="fig" rid="F5">25</xref>). Papilla analis sub-ovate, sparsely covered with hairs; apophyses posteriores five times longer than segment VIII; sternite VIII weakly sclerotized, subgenital plates 1/3 width of segment VIII, parallel-sided, with a few folds along medial margin; ventromedial depression smooth, subrectangular posteriorly, trapezoid anteriorly, divided by triangular anteromedial emargination into paired lobes that extending slightly beyond anterior margin of sternite VIII; apophyses anteriores longer than segment VIII, straight; ductus bursae broad, of moderate width, colliculum narrow, ring-shaped; corpus bursae elongated, subovate, slightly shorter than ductus bursae; base of signum large with one big and a few very small teeth, distal hook narrow, weakly curved.</p></tp:treatment-sec><tp:treatment-sec sec-type="distribution" id="SECID0EKAAE"><title>Distribution.</title><p>China (Gansu, Ningxia, Shaanxi).</p></tp:treatment-sec><tp:treatment-sec sec-type="biology" id="SECID0EPAAE"><title>Biology.</title><p>Host plant unknown. Adults were collected from late June to late July at altitudes from 1600 to 2200 m.</p></tp:treatment-sec><tp:treatment-sec sec-type="etymology" id="SECID0EUAAE"><title>Etymology.</title><p>The species is named after the characteristic triangular costal spot on the forewing.</p></tp:treatment-sec><tp:treatment-sec sec-type="remarks" id="SECID0EZAAE"><title>Remarks.</title><p>This species was erroneously associated with the female of <italic><tp:taxon-name><tp:taxon-name-part taxon-name-part-type="genus" reg="Scrobipalpa">S.</tp:taxon-name-part><tp:taxon-name-part taxon-name-part-type="species" reg="caryocoloides">caryocoloides</tp:taxon-name-part></tp:taxon-name></italic> (<xref ref-type="bibr" rid="B5">Bidzilya and Li 2010</xref>: 12, fig. 31). We found two females from the same locality that match well externally with the male (gen. slide L07026) figured in above cited paper and differ from the female of <italic><tp:taxon-name><tp:taxon-name-part taxon-name-part-type="genus" reg="Scrobipalpa">S.</tp:taxon-name-part><tp:taxon-name-part taxon-name-part-type="species" reg="caryocoloides">caryocoloides</tp:taxon-name-part></tp:taxon-name></italic> (see <xref ref-type="bibr" rid="B24">Povolný 2002</xref>: pl. 76, fig. 798; <xref ref-type="bibr" rid="B17">Park and Ponomarenko 2006</xref>: fig. 46; <xref ref-type="bibr" rid="B5">Bidzilya and Li 2010</xref>: 21, fig. 50). Therefore, neither male nor female in the present series are conspecific with <italic><tp:taxon-name><tp:taxon-name-part taxon-name-part-type="genus" reg="Scrobipalpa">S.</tp:taxon-name-part><tp:taxon-name-part taxon-name-part-type="species" reg="caryocoloides">caryocoloides</tp:taxon-name-part></tp:taxon-name></italic> and actually represent both sexes of a new species that is described here.</p></tp:treatment-sec><tp:treatment-sec><!--Section generated to contain objects referenced in tp:taxon-treatment.--><fig id="F1" position="float" orientation="portrait"><label>Figures 1–8.</label><caption><p>Adults of <italic><tp:taxon-name><tp:taxon-name-part taxon-name-part-type="genus" reg="Scrobipalpa">Scrobipalpa</tp:taxon-name-part></tp:taxon-name></italic> species. <bold>1</bold><italic><tp:taxon-name><tp:taxon-name-part taxon-name-part-type="genus" reg="Scrobipalpa">S.</tp:taxon-name-part><tp:taxon-name-part taxon-name-part-type="species" reg="triangulella">triangulella</tp:taxon-name-part></tp:taxon-name></italic> sp. n., HT, female (gen. slide no. L14034) <bold>2</bold><italic><tp:taxon-name><tp:taxon-name-part taxon-name-part-type="genus" reg="Scrobipalpa">S.</tp:taxon-name-part><tp:taxon-name-part taxon-name-part-type="species" reg="punctulata">punctulata</tp:taxon-name-part></tp:taxon-name></italic> sp. n., HT, male (gen. slide no. L13030) <bold>3</bold><italic><tp:taxon-name><tp:taxon-name-part taxon-name-part-type="genus" reg="Scrobipalpa">S.</tp:taxon-name-part><tp:taxon-name-part taxon-name-part-type="species" reg="punctulata">punctulata</tp:taxon-name-part></tp:taxon-name></italic> sp. n., PT, male <bold>4</bold><italic><tp:taxon-name><tp:taxon-name-part taxon-name-part-type="genus" reg="Scrobipalpa">S.</tp:taxon-name-part><tp:taxon-name-part taxon-name-part-type="species" reg="septentrionalis">septentrionalis</tp:taxon-name-part></tp:taxon-name></italic> sp. n., HT, male (gen. slide no. L07058) <bold>5</bold><italic><tp:taxon-name><tp:taxon-name-part taxon-name-part-type="genus" reg="Scrobipalpa">S.</tp:taxon-name-part><tp:taxon-name-part taxon-name-part-type="species" reg="septentrionalis">septentrionalis</tp:taxon-name-part></tp:taxon-name></italic> sp. n., PT, female (gen. slide no. L07030) <bold>6</bold><italic><tp:taxon-name><tp:taxon-name-part taxon-name-part-type="genus" reg="Scrobipalpa">S.</tp:taxon-name-part><tp:taxon-name-part taxon-name-part-type="species" reg="zhongweina">zhongweina</tp:taxon-name-part></tp:taxon-name></italic> sp. n., PT, female (gen. slide no. 46/14, O Bidzilya) <bold>7</bold><italic><tp:taxon-name><tp:taxon-name-part taxon-name-part-type="genus" reg="Scrobipalpa">S.</tp:taxon-name-part><tp:taxon-name-part taxon-name-part-type="species" reg="tripunctella">tripunctella</tp:taxon-name-part></tp:taxon-name></italic> sp. n., PT, male (gen. slide no. LLJ15208) <bold>8</bold><italic><tp:taxon-name><tp:taxon-name-part taxon-name-part-type="genus" reg="Scrobipalpa">S.</tp:taxon-name-part><tp:taxon-name-part taxon-name-part-type="species" reg="tripunctella">tripunctella</tp:taxon-name-part></tp:taxon-name></italic> sp. n., PT, female (gen. slide no. L13061).</p></caption><graphic xmlns:xlink="http://www.w3.org/1999/xlink" xlink:href="zookeys-840-101-g001.jpg" position="float" orientation="portrait" xlink:type="simple" id="oo_294912.jpg"/></fig><fig id="F3" position="float" orientation="portrait"><label>Figures 15–18.</label><caption><p>Male genitalia of <italic><tp:taxon-name><tp:taxon-name-part taxon-name-part-type="genus" reg="Scrobipalpa">Scrobipalpa</tp:taxon-name-part></tp:taxon-name></italic> species. <bold>15</bold><italic><tp:taxon-name><tp:taxon-name-part taxon-name-part-type="genus" reg="Scrobipalpa">S.</tp:taxon-name-part><tp:taxon-name-part taxon-name-part-type="species" reg="triangulella">triangulella</tp:taxon-name-part></tp:taxon-name></italic> sp. n., PT (gen. slide no. L13041) <bold>16</bold><italic><tp:taxon-name><tp:taxon-name-part taxon-name-part-type="genus" reg="Scrobipalpa">S.</tp:taxon-name-part><tp:taxon-name-part taxon-name-part-type="species" reg="punctulata">punctulata</tp:taxon-name-part></tp:taxon-name></italic> sp. n., HT (gen. slide no. L13030) <bold>17</bold><italic><tp:taxon-name><tp:taxon-name-part taxon-name-part-type="genus" reg="Scrobipalpa">S.</tp:taxon-name-part><tp:taxon-name-part taxon-name-part-type="species" reg="punctulata">punctulata</tp:taxon-name-part></tp:taxon-name></italic> sp. n., PT (gen. slide no. 71/14, O Bidzilya) <bold>18</bold><italic><tp:taxon-name><tp:taxon-name-part taxon-name-part-type="genus" reg="Scrobipalpa">S.</tp:taxon-name-part><tp:taxon-name-part taxon-name-part-type="species" reg="septentrionalis">septentrionalis</tp:taxon-name-part></tp:taxon-name></italic> sp. n., HT (gen. slide no. L07058). Scale bars: 0.5 mm (<bold>15, 16, 18</bold>); 0.2 mm (<bold>17</bold>).</p></caption><graphic xmlns:xlink="http://www.w3.org/1999/xlink" xlink:href="zookeys-840-101-g003.jpg" position="float" orientation="portrait" xlink:type="simple" id="oo_294914.jpg"/></fig><fig id="F5" position="float" orientation="portrait"><label>Figures 25–28.</label><caption><p>Female genitalia of <italic><tp:taxon-name><tp:taxon-name-part taxon-name-part-type="genus" reg="Scrobipalpa">Scrobipalpa</tp:taxon-name-part></tp:taxon-name></italic> species. <bold>25</bold><italic><tp:taxon-name><tp:taxon-name-part taxon-name-part-type="genus" reg="Scrobipalpa">S.</tp:taxon-name-part><tp:taxon-name-part taxon-name-part-type="species" reg="triangulella">triangulella</tp:taxon-name-part></tp:taxon-name></italic> sp. n., HT (gen. slide no. L14034) <bold>26</bold><italic><tp:taxon-name><tp:taxon-name-part taxon-name-part-type="genus" reg="Scrobipalpa">S.</tp:taxon-name-part><tp:taxon-name-part taxon-name-part-type="species" reg="septentrionalis">septentrionalis</tp:taxon-name-part></tp:taxon-name></italic> sp. n., PT (gen. slide no. L17030) <bold>27</bold><italic><tp:taxon-name><tp:taxon-name-part taxon-name-part-type="genus" reg="Scrobipalpa">S.</tp:taxon-name-part><tp:taxon-name-part taxon-name-part-type="species" reg="zhongweina">zhongweina</tp:taxon-name-part></tp:taxon-name></italic> sp. n., PT (gen. slide no. 46/14, O Bidzilya) <bold>28</bold><italic><tp:taxon-name><tp:taxon-name-part taxon-name-part-type="genus" reg="Scrobipalpa">S.</tp:taxon-name-part><tp:taxon-name-part taxon-name-part-type="species" reg="tripunctella">tripunctella</tp:taxon-name-part></tp:taxon-name></italic> sp. n., PT (gen. slide no. 96/15, O Bidzilya). Scale bars: 0.5 mm.</p></caption><graphic xmlns:xlink="http://www.w3.org/1999/xlink" xlink:href="zookeys-840-101-g005.jpg" position="float" orientation="portrait" xlink:type="simple" id="oo_294916.jpg"/></fig></tp:treatment-sec><ref-list><ref id="B24"><mixed-citation xmlns:xlink="http://www.w3.org/1999/xlink" xlink:type="simple"><person-group><name name-style="western"><surname>Povolný</surname><given-names>D</given-names></name></person-group> (<year>2002</year>) <source>Iconographia tribus <tp:taxon-name><tp:taxon-name-part taxon-name-part-type="tribe">Gnorimoschemini</tp:taxon-name-part></tp:taxon-name> (<tp:taxon-name><tp:taxon-name-part taxon-name-part-type="order">Lepidoptera</tp:taxon-name-part></tp:taxon-name>, <tp:taxon-name><tp:taxon-name-part taxon-name-part-type="family">Gelechiidae</tp:taxon-name-part></tp:taxon-name>) Regionis Palaearcticae.</source><publisher-name>F Slamka publisher</publisher-name>, <publisher-loc>Bratislava</publisher-loc>, <size units="page">110 pp</size>. [16 colour pls, 87 pls]</mixed-citation></ref><ref id="B5"><mixed-citation xmlns:xlink="http://www.w3.org/1999/xlink" xlink:type="simple"><person-group><name name-style="western"><surname>Bidzilya</surname><given-names>OV</given-names></name><name name-style="western"><surname>Li</surname><given-names>HH</given-names></name></person-group> (<year>2010</year>) <article-title>The genus <italic><tp:taxon-name><tp:taxon-name-part taxon-name-part-type="genus">Scrobipalpa</tp:taxon-name-part></tp:taxon-name></italic> Janse (<tp:taxon-name><tp:taxon-name-part taxon-name-part-type="order">Lepidoptera</tp:taxon-name-part></tp:taxon-name>, <tp:taxon-name><tp:taxon-name-part taxon-name-part-type="family">Gelechiidae</tp:taxon-name-part></tp:taxon-name>) in China, with description of 13 new species.</article-title><source>Zootaxa</source><volume>2513</volume>: <fpage>1</fpage>–<lpage>26</lpage>. <ext-link xlink:type="simple" ext-link-type="doi" xlink:href="10.11646/zootaxa.2513.1.1">https://doi.org/10.11646/zootaxa.2513.1.1</ext-link></mixed-citation></ref><ref id="B17"><mixed-citation xmlns:xlink="http://www.w3.org/1999/xlink" xlink:type="simple"><person-group><name name-style="western"><surname>Park</surname><given-names>KT</given-names></name><name name-style="western"><surname>Ponomarenko</surname><given-names>MG</given-names></name></person-group> (<year>2006</year>) <article-title>New faunistic data for the family <tp:taxon-name><tp:taxon-name-part taxon-name-part-type="family">Gelechiidae</tp:taxon-name-part></tp:taxon-name> in the Korean peninsula and NE China (<tp:taxon-name><tp:taxon-name-part taxon-name-part-type="order">Lepidoptera</tp:taxon-name-part></tp:taxon-name>: <tp:taxon-name><tp:taxon-name-part taxon-name-part-type="family">Gelechiidae</tp:taxon-name-part></tp:taxon-name>).</article-title><source>SHILAP Revista de Lepidopterologia</source><volume>34</volume>(<issue>135</issue>): <fpage>275</fpage>–<lpage>288</lpage>.</mixed-citation></ref></ref-list></tp:taxon-treatment>
