# Supplementary material for: New species and new records of the genus Scrobipalpa Janse (Lepidoptera, Gelechiidae) from China
Source: Zookeys. 2019 Apr 17;840:101–31. doi: 10.3897/zookeys.840.30434 (PMC6482130; doi:10.3897/zookeys.840.30434)
Supplement: XML Treatment for Scrobipalpa septentrionalis [file zookeys.840.30434-treatment3.xml]

<!DOCTYPE tp:taxon-treatment
  PUBLIC "-//TaxonX//DTD Taxonomic Treatment Publishing DTD v0 20100105//EN" "tax-treatment-NSO.dtd">
<tp:taxon-treatment xmlns:tp="http://www.plazi.org/taxpub"><tp:treatment-meta><kwd-group><label>Taxon classification</label><kwd><named-content xmlns:xlink="http://www.w3.org/1999/xlink" content-type="kingdom">Animalia</named-content></kwd><kwd><named-content xmlns:xlink="http://www.w3.org/1999/xlink" content-type="order">Lepidoptera</named-content></kwd><kwd><named-content xmlns:xlink="http://www.w3.org/1999/xlink" content-type="family">Gelechiidae</named-content></kwd></kwd-group><mixed-citation publication-type="journal"><person-group><name><surname>Li</surname><given-names>Houhun</given-names></name><name><surname>Bidzilya</surname><given-names>Oleksiy</given-names></name></person-group><article-title>New species and new records of the genus <italic><tp:taxon-name><tp:taxon-name-part taxon-name-part-type="genus" reg="Scrobipalpa">Scrobipalpa</tp:taxon-name-part></tp:taxon-name></italic> Janse (<tp:taxon-name><tp:taxon-name-part taxon-name-part-type="order">Lepidoptera</tp:taxon-name-part></tp:taxon-name>, <tp:taxon-name><tp:taxon-name-part taxon-name-part-type="family">Gelechiidae</tp:taxon-name-part></tp:taxon-name>) from China</article-title><source>Zookeys</source><day>17</day><month>4</month><year>2019</year><volume>840</volume><fpage>101</fpage><lpage>131</lpage><pub-id pub-id-type="doi">10.3897/zookeys.840.30434</pub-id></mixed-citation></tp:treatment-meta><tp:nomenclature><tp:taxon-name>
              <tp:taxon-name-part taxon-name-part-type="genus" reg="Scrobipalpa">Scrobipalpa</tp:taxon-name-part>
              <tp:taxon-name-part taxon-name-part-type="species" reg="septentrionalis">septentrionalis</tp:taxon-name-part>
              <object-id xmlns:xlink="http://www.w3.org/1999/xlink" content-type="zoobank" xlink:type="simple">http://zoobank.org/F928984C-AE2E-4B61-B08C-504FEFFBA92D</object-id>
            </tp:taxon-name><tp:taxon-status xmlns:xlink="http://www.w3.org/1999/xlink" xlink:type="simple">sp. n.</tp:taxon-status><xref ref-type="fig" rid="F1">Figs 4</xref><xref ref-type="fig" rid="F1">, 5</xref><xref ref-type="fig" rid="F3">, 18</xref><xref ref-type="fig" rid="F5">, 26</xref></tp:nomenclature><tp:treatment-sec sec-type="type material" id="SECID0ENKAE"><title>Type material.</title><p><bold>CHINA: Holotype</bold> ♂, Yuanyichang, Zhongning County, Ningxia Hui Autonomous Region, 17.vii.1993, 1170 m, coll. Houhun Li (gen. slide no. L07058) (<named-content xmlns:xlink="http://www.w3.org/1999/xlink" content-type="dwc:institutional_code" xlink:type="simple">NKU</named-content>). Paratypes: 3 ♀, same data as for holotype (gen. slide nos. L07030, L13055, SYW05246); 2 ♀, Xinpu, Zhongning County, Ningxia, 26.vii.1993, 1170 m, coll. Houhun Li (gen. slide no. L93083); 3 ♀, Harbin, Heilongjiang, 150 m, 23.vii.1997, coll. Houhun Li (gen. slide nos. L14054, LLJ15219, 115/15, O Bidzilya).</p></tp:treatment-sec><tp:treatment-sec sec-type="diagnosis" id="SECID0E1KAE"><title>Diagnosis.</title><p>This new species resembles <italic><tp:taxon-name><tp:taxon-name-part taxon-name-part-type="genus" reg="Scrobipalpa">S.</tp:taxon-name-part><tp:taxon-name-part taxon-name-part-type="species" reg="ningxica">ningxica</tp:taxon-name-part></tp:taxon-name></italic> sp. n. externally, but is larger, paler and with less well expressed dark irroration. The male genitalia resemble those of <italic><tp:taxon-name><tp:taxon-name-part taxon-name-part-type="genus" reg="Scrobipalpa">S.</tp:taxon-name-part><tp:taxon-name-part taxon-name-part-type="species" reg="alterna">alterna</tp:taxon-name-part></tp:taxon-name></italic> Falkovitsh &amp; Bidzilya, 2006 and <italic><tp:taxon-name><tp:taxon-name-part taxon-name-part-type="genus" reg="Scrobipalpa">S.</tp:taxon-name-part><tp:taxon-name-part taxon-name-part-type="species" reg="lutea">lutea</tp:taxon-name-part></tp:taxon-name></italic> (see <xref ref-type="bibr" rid="B11">Huemer and Karsholt 2010</xref>, figs 65, 66), but the uncus is shorter, the valva is longer, the vincular process is strongly curved and the saccus is narrower. The female genitalia are similar to those of <italic><tp:taxon-name><tp:taxon-name-part taxon-name-part-type="genus" reg="Scrobipalpa">S.</tp:taxon-name-part><tp:taxon-name-part taxon-name-part-type="species" reg="pauperella">pauperella</tp:taxon-name-part></tp:taxon-name></italic> (Heinemann, 1870), <italic><tp:taxon-name><tp:taxon-name-part taxon-name-part-type="genus" reg="Scrobipalpa">S.</tp:taxon-name-part><tp:taxon-name-part taxon-name-part-type="species" reg="spumata">spumata</tp:taxon-name-part></tp:taxon-name></italic> (Povolný, 2001) and <italic><tp:taxon-name><tp:taxon-name-part taxon-name-part-type="genus" reg="Scrobipalpa">S.</tp:taxon-name-part><tp:taxon-name-part taxon-name-part-type="species" reg="pseudolutea">pseudolutea</tp:taxon-name-part></tp:taxon-name></italic>, but differ in the absence of the foamy sculpture at base of the apophyses anteriores and the longer, weakly curved distal hook of the signum.</p></tp:treatment-sec><tp:treatment-sec sec-type="description" id="SECID0EGNAE"><title>Description.</title><p><bold>Adult</bold> (Figs <xref ref-type="fig" rid="F1">4</xref>, <xref ref-type="fig" rid="F1">5</xref>). Wingspan 11.0–13.5 mm. Head, thorax and tegulae covered with light grey brown tipped scales, frons white, labial palpus grey, segment 2 mottled with brown on outer surface and on underside, upperside white, segment 3 with light brown basal and medial belts, scape light brown, other antennal segments brown with whitish basal rings; forewing creamy grey, mixed with light brown particularly near apex, subcostal vein and fold mottled with yellow, three indistinct brown dots in fold, black spots in cell indistinct, cilia grey brown tipped; hindwing and cilia grey.</p><p><bold>Variation.</bold> The ground colour of forewing varies from cream to light brown.</p><p><bold>Male genitalia</bold> (Fig. <xref ref-type="fig" rid="F3">18</xref>). Uncus twice as long as broad, rounded in apical 1/3; gnathos short, weakly curved; tegumen prolonged with deep and broad anteromedial emargination; valva narrow, of equal width, weakly curved, apex rounded, extending over the top of uncus; sacculus 1.5 times broader and ca. 4 times shorter than valva, inner margin straight, outer margin weakly curved, apex rounded, tip pointed, curved inwards, gap to the vincular process moderately large; vincular process large, slightly broader and as long as sacculus, inner margin strongly curved, apex rounded with pointed tip; posterior margin of vinculum with deep and broad v-shaped medial emargination; saccus narrow, tapered towards rounded apex, extending far beyond apex of pedunculus; phallus straight, apical arm narrow, caecum strongly inflated, 1/3 length of phallus.</p><p><bold>Female genitalia</bold> (Fig. <xref ref-type="fig" rid="F5">26</xref>). Papilla analis subtriangular, sparsely covered with short hairs; apophyses posteriores ca. 4.5 times longer than segment VIII; sternite VIII longer than broad, subtrapezoidal, subgenital plates 1/3 width of sternite VIII, smooth, broadened anteriorly, inner margin with distinct fold; ventromedial depression subrectangular, divided by short triangular anteromedial incision into broad lobes, which extends beyond anterior margin of sternite VIII; apophyses anteriores shorter or as long as segment VIII; ductus bursae narrow in posterior portion, then evenly broadened towards pyriform corpus bursae, colliculum narrow, belt-shaped; signum situated in middle of corpus bursae, basal plate small, distal hook long and narrow, curved in distal one third, with a few teeth near the base.</p><p><bold>Variation.</bold> Number of teeth at base of the signum varies from 3 to 5, and the apophyses anteriores vary in length.</p></tp:treatment-sec><tp:treatment-sec sec-type="distribution" id="SECID0EOOAE"><title>Distribution.</title><p>China (Heilongjiang, Ningxia).</p></tp:treatment-sec><tp:treatment-sec sec-type="biology" id="SECID0ETOAE"><title>Biology.</title><p>Host plant unknown. Adults were collected in July at an altitude of 1100–1200 m.</p></tp:treatment-sec><tp:treatment-sec sec-type="etymology" id="SECID0EYOAE"><title>Etymology.</title><p>The species name is the Latin adjective <italic><tp:taxon-name><tp:taxon-name-part taxon-name-part-type="genus" reg="Scrobipalpa"/><tp:taxon-name-part taxon-name-part-type="species" reg="septentrionalis">septentrionalis</tp:taxon-name-part></tp:taxon-name></italic> (northern), referring to the distribution of the species in the northern part of China.</p></tp:treatment-sec><tp:treatment-sec><!--Section generated to contain objects referenced in tp:taxon-treatment.--><fig id="F1" position="float" orientation="portrait"><label>Figures 1–8.</label><caption><p>Adults of <italic><tp:taxon-name><tp:taxon-name-part taxon-name-part-type="genus" reg="Scrobipalpa">Scrobipalpa</tp:taxon-name-part></tp:taxon-name></italic> species. <bold>1</bold><italic><tp:taxon-name><tp:taxon-name-part taxon-name-part-type="genus" reg="Scrobipalpa">S.</tp:taxon-name-part><tp:taxon-name-part taxon-name-part-type="species" reg="triangulella">triangulella</tp:taxon-name-part></tp:taxon-name></italic> sp. n., HT, female (gen. slide no. L14034) <bold>2</bold><italic><tp:taxon-name><tp:taxon-name-part taxon-name-part-type="genus" reg="Scrobipalpa">S.</tp:taxon-name-part><tp:taxon-name-part taxon-name-part-type="species" reg="punctulata">punctulata</tp:taxon-name-part></tp:taxon-name></italic> sp. n., HT, male (gen. slide no. L13030) <bold>3</bold><italic><tp:taxon-name><tp:taxon-name-part taxon-name-part-type="genus" reg="Scrobipalpa">S.</tp:taxon-name-part><tp:taxon-name-part taxon-name-part-type="species" reg="punctulata">punctulata</tp:taxon-name-part></tp:taxon-name></italic> sp. n., PT, male <bold>4</bold><italic><tp:taxon-name><tp:taxon-name-part taxon-name-part-type="genus" reg="Scrobipalpa">S.</tp:taxon-name-part><tp:taxon-name-part taxon-name-part-type="species" reg="septentrionalis">septentrionalis</tp:taxon-name-part></tp:taxon-name></italic> sp. n., HT, male (gen. slide no. L07058) <bold>5</bold><italic><tp:taxon-name><tp:taxon-name-part taxon-name-part-type="genus" reg="Scrobipalpa">S.</tp:taxon-name-part><tp:taxon-name-part taxon-name-part-type="species" reg="septentrionalis">septentrionalis</tp:taxon-name-part></tp:taxon-name></italic> sp. n., PT, female (gen. slide no. L07030) <bold>6</bold><italic><tp:taxon-name><tp:taxon-name-part taxon-name-part-type="genus" reg="Scrobipalpa">S.</tp:taxon-name-part><tp:taxon-name-part taxon-name-part-type="species" reg="zhongweina">zhongweina</tp:taxon-name-part></tp:taxon-name></italic> sp. n., PT, female (gen. slide no. 46/14, O Bidzilya) <bold>7</bold><italic><tp:taxon-name><tp:taxon-name-part taxon-name-part-type="genus" reg="Scrobipalpa">S.</tp:taxon-name-part><tp:taxon-name-part taxon-name-part-type="species" reg="tripunctella">tripunctella</tp:taxon-name-part></tp:taxon-name></italic> sp. n., PT, male (gen. slide no. LLJ15208) <bold>8</bold><italic><tp:taxon-name><tp:taxon-name-part taxon-name-part-type="genus" reg="Scrobipalpa">S.</tp:taxon-name-part><tp:taxon-name-part taxon-name-part-type="species" reg="tripunctella">tripunctella</tp:taxon-name-part></tp:taxon-name></italic> sp. n., PT, female (gen. slide no. L13061).</p></caption><graphic xmlns:xlink="http://www.w3.org/1999/xlink" xlink:href="zookeys-840-101-g001.jpg" position="float" orientation="portrait" xlink:type="simple" id="oo_294912.jpg"/></fig><fig id="F3" position="float" orientation="portrait"><label>Figures 15–18.</label><caption><p>Male genitalia of <italic><tp:taxon-name><tp:taxon-name-part taxon-name-part-type="genus" reg="Scrobipalpa">Scrobipalpa</tp:taxon-name-part></tp:taxon-name></italic> species. <bold>15</bold><italic><tp:taxon-name><tp:taxon-name-part taxon-name-part-type="genus" reg="Scrobipalpa">S.</tp:taxon-name-part><tp:taxon-name-part taxon-name-part-type="species" reg="triangulella">triangulella</tp:taxon-name-part></tp:taxon-name></italic> sp. n., PT (gen. slide no. L13041) <bold>16</bold><italic><tp:taxon-name><tp:taxon-name-part taxon-name-part-type="genus" reg="Scrobipalpa">S.</tp:taxon-name-part><tp:taxon-name-part taxon-name-part-type="species" reg="punctulata">punctulata</tp:taxon-name-part></tp:taxon-name></italic> sp. n., HT (gen. slide no. L13030) <bold>17</bold><italic><tp:taxon-name><tp:taxon-name-part taxon-name-part-type="genus" reg="Scrobipalpa">S.</tp:taxon-name-part><tp:taxon-name-part taxon-name-part-type="species" reg="punctulata">punctulata</tp:taxon-name-part></tp:taxon-name></italic> sp. n., PT (gen. slide no. 71/14, O Bidzilya) <bold>18</bold><italic><tp:taxon-name><tp:taxon-name-part taxon-name-part-type="genus" reg="Scrobipalpa">S.</tp:taxon-name-part><tp:taxon-name-part taxon-name-part-type="species" reg="septentrionalis">septentrionalis</tp:taxon-name-part></tp:taxon-name></italic> sp. n., HT (gen. slide no. L07058). Scale bars: 0.5 mm (<bold>15, 16, 18</bold>); 0.2 mm (<bold>17</bold>).</p></caption><graphic xmlns:xlink="http://www.w3.org/1999/xlink" xlink:href="zookeys-840-101-g003.jpg" position="float" orientation="portrait" xlink:type="simple" id="oo_294914.jpg"/></fig><fig id="F5" position="float" orientation="portrait"><label>Figures 25–28.</label><caption><p>Female genitalia of <italic><tp:taxon-name><tp:taxon-name-part taxon-name-part-type="genus" reg="Scrobipalpa">Scrobipalpa</tp:taxon-name-part></tp:taxon-name></italic> species. <bold>25</bold><italic><tp:taxon-name><tp:taxon-name-part taxon-name-part-type="genus" reg="Scrobipalpa">S.</tp:taxon-name-part><tp:taxon-name-part taxon-name-part-type="species" reg="triangulella">triangulella</tp:taxon-name-part></tp:taxon-name></italic> sp. n., HT (gen. slide no. L14034) <bold>26</bold><italic><tp:taxon-name><tp:taxon-name-part taxon-name-part-type="genus" reg="Scrobipalpa">S.</tp:taxon-name-part><tp:taxon-name-part taxon-name-part-type="species" reg="septentrionalis">septentrionalis</tp:taxon-name-part></tp:taxon-name></italic> sp. n., PT (gen. slide no. L17030) <bold>27</bold><italic><tp:taxon-name><tp:taxon-name-part taxon-name-part-type="genus" reg="Scrobipalpa">S.</tp:taxon-name-part><tp:taxon-name-part taxon-name-part-type="species" reg="zhongweina">zhongweina</tp:taxon-name-part></tp:taxon-name></italic> sp. n., PT (gen. slide no. 46/14, O Bidzilya) <bold>28</bold><italic><tp:taxon-name><tp:taxon-name-part taxon-name-part-type="genus" reg="Scrobipalpa">S.</tp:taxon-name-part><tp:taxon-name-part taxon-name-part-type="species" reg="tripunctella">tripunctella</tp:taxon-name-part></tp:taxon-name></italic> sp. n., PT (gen. slide no. 96/15, O Bidzilya). Scale bars: 0.5 mm.</p></caption><graphic xmlns:xlink="http://www.w3.org/1999/xlink" xlink:href="zookeys-840-101-g005.jpg" position="float" orientation="portrait" xlink:type="simple" id="oo_294916.jpg"/></fig></tp:treatment-sec><ref-list><ref id="B11"><mixed-citation xmlns:xlink="http://www.w3.org/1999/xlink" xlink:type="simple"><person-group><name name-style="western"><surname>Huemer</surname><given-names>P</given-names></name><name name-style="western"><surname>Karsholt</surname><given-names>O</given-names></name></person-group> (<year>2010</year>) <source><tp:taxon-name><tp:taxon-name-part taxon-name-part-type="family">Gelechiidae</tp:taxon-name-part></tp:taxon-name> II (<tp:taxon-name><tp:taxon-name-part taxon-name-part-type="subfamily">Gelechiinae</tp:taxon-name-part></tp:taxon-name>: <tp:taxon-name><tp:taxon-name-part taxon-name-part-type="tribe">Gnorimoschemini</tp:taxon-name-part></tp:taxon-name>). In: Huemer P, Karsholt O, Nuss M (Eds) Microlepidoptera of Europe 6.</source><publisher-name>Apollo Books</publisher-name>, <publisher-loc>Stenstrup</publisher-loc>, <size units="page">586 pp</size>. <ext-link xlink:type="simple" ext-link-type="doi" xlink:href="10.1002/mmnd.4800460215">https://doi.org/10.1002/mmnd.4800460215</ext-link></mixed-citation></ref></ref-list></tp:taxon-treatment>
