# Supplementary material for: New species and new records of the genus Scrobipalpa Janse (Lepidoptera, Gelechiidae) from China
Source: Zookeys. 2019 Apr 17;840:101–31. doi: 10.3897/zookeys.840.30434 (PMC6482130; doi:10.3897/zookeys.840.30434)
Supplement: XML Treatment for Scrobipalpa tripunctella [file zookeys.840.30434-treatment5.xml]

<!DOCTYPE tp:taxon-treatment
  PUBLIC "-//TaxonX//DTD Taxonomic Treatment Publishing DTD v0 20100105//EN" "tax-treatment-NSO.dtd">
<tp:taxon-treatment xmlns:tp="http://www.plazi.org/taxpub"><tp:treatment-meta><kwd-group><label>Taxon classification</label><kwd><named-content xmlns:xlink="http://www.w3.org/1999/xlink" content-type="kingdom">Animalia</named-content></kwd><kwd><named-content xmlns:xlink="http://www.w3.org/1999/xlink" content-type="order">Lepidoptera</named-content></kwd><kwd><named-content xmlns:xlink="http://www.w3.org/1999/xlink" content-type="family">Gelechiidae</named-content></kwd></kwd-group><mixed-citation publication-type="journal"><person-group><name><surname>Li</surname><given-names>Houhun</given-names></name><name><surname>Bidzilya</surname><given-names>Oleksiy</given-names></name></person-group><article-title>New species and new records of the genus <italic><tp:taxon-name><tp:taxon-name-part taxon-name-part-type="genus" reg="Scrobipalpa">Scrobipalpa</tp:taxon-name-part></tp:taxon-name></italic> Janse (<tp:taxon-name><tp:taxon-name-part taxon-name-part-type="order">Lepidoptera</tp:taxon-name-part></tp:taxon-name>, <tp:taxon-name><tp:taxon-name-part taxon-name-part-type="family">Gelechiidae</tp:taxon-name-part></tp:taxon-name>) from China</article-title><source>Zookeys</source><day>17</day><month>4</month><year>2019</year><volume>840</volume><fpage>101</fpage><lpage>131</lpage><pub-id pub-id-type="doi">10.3897/zookeys.840.30434</pub-id></mixed-citation></tp:treatment-meta><tp:nomenclature><tp:taxon-name>
              <tp:taxon-name-part taxon-name-part-type="genus" reg="Scrobipalpa">Scrobipalpa</tp:taxon-name-part>
              <tp:taxon-name-part taxon-name-part-type="species" reg="tripunctella">tripunctella</tp:taxon-name-part>
              <object-id xmlns:xlink="http://www.w3.org/1999/xlink" content-type="zoobank" xlink:type="simple">http://zoobank.org/61285548-7CC4-4576-BEAD-F87955F618D3</object-id>
            </tp:taxon-name><tp:taxon-status xmlns:xlink="http://www.w3.org/1999/xlink" xlink:type="simple">sp. n.</tp:taxon-status><xref ref-type="fig" rid="F1">Figs 7–8</xref><xref ref-type="fig" rid="F2">, 9</xref><xref ref-type="fig" rid="F4">, 20</xref><xref ref-type="fig" rid="F5">, 28</xref></tp:nomenclature><tp:treatment-sec sec-type="type material" id="SECID0EI1AE"><title>Type material.</title><p><bold>CHINA: Holotype</bold> ♂, Huangjijuan, Yanchi County, Ningxia Hui Autonomous Region, 17.vi.2014, coll. Houhun Li, Wei Guan and Meiqing Yang (gen. slide no. L13074) (<named-content xmlns:xlink="http://www.w3.org/1999/xlink" content-type="dwc:institutional_code" xlink:type="simple">NKU</named-content>). <bold>Paratypes</bold>: 1 ♂, same data as holotype (gen. slide no. L13079); 4 ♀, Qiuqianjia, Mt. Liupan, Ningxia, 1700 m, 2.vii.2008, coll. Shulian Hao and Zhiwei Zhang (gen. slide nos. 96/15, O Bidzilya; LLJ15213; LLJ15223); 1 ♀, Guamagou Forest Farm, Mt. Liupan, Ningxia, 29.vi.2008, 2100 m, coll. Shulian Hao and Zhiwei Zhang (gen. slide no. L13061); 1 ♂, Guanliju, Mt. Liupan, Ningxia, 1700 m, 20.vi.2008, coll. Shulian Hao and Zhiwei Zhang (gen. slide no. LLJ15208); 1 ♀, Fengtai Forest Farm, Mt. Liupan, Ningxia, 12.vii.2008, 2330 m, coll. Shulian Hao and Zhiwei Zhang (gen. slide no. 122/13, O Bidzilya); 1 ♀, Qipanshan, Weichang County, Hebei Province, 17.vii.2001, coll. Yanli Du and Shulian Hao (gen. slide no. SYW05256); 2 ♀, Xizhashui, Linchuan County, Jincheng, Shanxi Province, 13.vii.2010, 900 m, coll. Haiyan Bai and Linlin Yang (gen. slide no. L14056).</p></tp:treatment-sec><tp:treatment-sec sec-type="diagnosis" id="SECID0EX1AE"><title>Diagnosis.</title><p>The new species resembles externally <italic><tp:taxon-name><tp:taxon-name-part taxon-name-part-type="genus" reg="Scrobipalpa">S.</tp:taxon-name-part><tp:taxon-name-part taxon-name-part-type="species" reg="ningxica">ningxica</tp:taxon-name-part></tp:taxon-name></italic> sp. n., but it is darker and has no white subapical fascia. The male genitalia are close to those of <italic><tp:taxon-name><tp:taxon-name-part taxon-name-part-type="genus" reg="Scrobipalpa">S.</tp:taxon-name-part><tp:taxon-name-part taxon-name-part-type="species" reg="heimi">heimi</tp:taxon-name-part></tp:taxon-name></italic> Huemer &amp; Karsholt, 2010, but the sacculus is longer, the vincular process is weakly curved and the sacculus is narrower. The female genitalia are most similar to those of <italic><tp:taxon-name><tp:taxon-name-part taxon-name-part-type="genus" reg="Scrobipalpa">S.</tp:taxon-name-part><tp:taxon-name-part taxon-name-part-type="species" reg="amseli">amseli</tp:taxon-name-part></tp:taxon-name></italic> Povolný, 1966, but segment VIII is longer, its anterior margin is straight rather than emarginated, the lobes of the ventromedial depression are shorter and the signum is larger.</p></tp:treatment-sec><tp:treatment-sec sec-type="description" id="SECID0E52AE"><title>Description.</title><p><bold>Adult</bold> (Figs <xref ref-type="fig" rid="F1">7</xref>–<xref ref-type="fig" rid="F2">9</xref>). Wingspan 15.5–17.0 mm. Head, thorax and tegulae light brown, frons light grey, labial palpus light grey, outer surface mottled with brown, underside of segment 2 with groove; scape brown, other antennal segments brown, ringed with grey; forewing covered with light grey brown-tipped scales, distal 1/2–1/3 lighter, cream mixed with light brown, subcostal vein in basal 1/2 and fold yellowish-brown, three black spots in cell: two in middle and another paired in the corner, cilia grey black tipped, hindwing and cilia light grey.</p><p><bold>Variation.</bold> The ground colour of forewing varies from light cream to light brown, and the black marking is rather poorly expressed in some specimens.</p><p><bold>Male genitalia</bold> (Fig. <xref ref-type="fig" rid="F4">20</xref>). Uncus broader than long, rounded in apical 1/3; gnathos short, weakly curved; tegumen moderately prolonged with deep and broad anteromedial emargination; valva approx. of equal width, evenly curved, apex inflated, rounded, extending to the top of uncus; sacculus nearly twice as broad and 4–5 times shorter than valva, subrectangular, outer margin with rounded apex, tip pointed, gap to the vincular process large, rounded; vincular process shorter and narrower than sacculus, outwardly curved; posterior margin of vinculum with broad v-shaped medial emargination; saccus broad, of even width, apex truncated, extending slightly beyond the apex of pedunculus; phallus narrow, straight, apical arm narrow, strongly curved distally, caecum strongly inflated, ca. 1/3 length of phallus.</p><p><bold>Female genitalia</bold> (Fig. <xref ref-type="fig" rid="F5">28</xref>). Papilla analis subovate, sparsely covered with short hairs; apophyses posteriores ca. 4.5 times longer than segment VIII; sternite VIII ca. as broad as long, anteromedial edge concave, anterior margin straight, subgenital plates broad in posterior half, strongly narrowing anteriolaterally with foamy sculpture along medial margin from half-length to the base of apophyses anteriores; ventromedial depression trapezoid, densely covered with microtrichia, folded laterally, anterior margin with triangular emargination, not extending to the anterior margin of sternite VIII; apophyses anteriores as long as segment VIII; ductus bursae moderately broad, colliculum narrow, ring-shaped, corpus bursae long, pyriform; basal plate of signum broad, rounded, distal hook broad at base, with three teeth, curved in middle, distal portion narrow, straight, pointed.</p></tp:treatment-sec><tp:treatment-sec sec-type="distribution" id="SECID0EC4AE"><title>Distribution.</title><p>China (Hebei, Ningxia, Shanxi).</p></tp:treatment-sec><tp:treatment-sec sec-type="biology" id="SECID0EH4AE"><title>Biology.</title><p>Host plant unknown. Adults were collected from late June to early July at an altitude of 1700 m.</p></tp:treatment-sec><tp:treatment-sec sec-type="etymology" id="SECID0EM4AE"><title>Etymology.</title><p>The species name, an adjective, is derived from the Latin prefix <italic>tri</italic>- (three), <italic>punctus</italic> (spot), and suffix -<italic>ellus</italic> referring to the forewing with three spots in the cell.</p></tp:treatment-sec><tp:treatment-sec sec-type="remarks" id="SECID0EY4AE"><title>Remarks.</title><p>The conspecificity of males and females is proven by study of the specimens of both sexes that externally match each other and were collected in close localities in Mt Liupan: 20.vi (male) and 2.vii.2008 (female). <italic><tp:taxon-name><tp:taxon-name-part taxon-name-part-type="genus" reg="Scrobipalpa">Scrobipalpa</tp:taxon-name-part><tp:taxon-name-part taxon-name-part-type="species" reg="punctulata">punctulata</tp:taxon-name-part></tp:taxon-name></italic> differs in less distinct wing pattern and in the smaller size of adults.</p></tp:treatment-sec><tp:treatment-sec><!--Section generated to contain objects referenced in tp:taxon-treatment.--><fig id="F1" position="float" orientation="portrait"><label>Figures 1–8.</label><caption><p>Adults of <italic><tp:taxon-name><tp:taxon-name-part taxon-name-part-type="genus" reg="Scrobipalpa">Scrobipalpa</tp:taxon-name-part></tp:taxon-name></italic> species. <bold>1</bold><italic><tp:taxon-name><tp:taxon-name-part taxon-name-part-type="genus" reg="Scrobipalpa">S.</tp:taxon-name-part><tp:taxon-name-part taxon-name-part-type="species" reg="triangulella">triangulella</tp:taxon-name-part></tp:taxon-name></italic> sp. n., HT, female (gen. slide no. L14034) <bold>2</bold><italic><tp:taxon-name><tp:taxon-name-part taxon-name-part-type="genus" reg="Scrobipalpa">S.</tp:taxon-name-part><tp:taxon-name-part taxon-name-part-type="species" reg="punctulata">punctulata</tp:taxon-name-part></tp:taxon-name></italic> sp. n., HT, male (gen. slide no. L13030) <bold>3</bold><italic><tp:taxon-name><tp:taxon-name-part taxon-name-part-type="genus" reg="Scrobipalpa">S.</tp:taxon-name-part><tp:taxon-name-part taxon-name-part-type="species" reg="punctulata">punctulata</tp:taxon-name-part></tp:taxon-name></italic> sp. n., PT, male <bold>4</bold><italic><tp:taxon-name><tp:taxon-name-part taxon-name-part-type="genus" reg="Scrobipalpa">S.</tp:taxon-name-part><tp:taxon-name-part taxon-name-part-type="species" reg="septentrionalis">septentrionalis</tp:taxon-name-part></tp:taxon-name></italic> sp. n., HT, male (gen. slide no. L07058) <bold>5</bold><italic><tp:taxon-name><tp:taxon-name-part taxon-name-part-type="genus" reg="Scrobipalpa">S.</tp:taxon-name-part><tp:taxon-name-part taxon-name-part-type="species" reg="septentrionalis">septentrionalis</tp:taxon-name-part></tp:taxon-name></italic> sp. n., PT, female (gen. slide no. L07030) <bold>6</bold><italic><tp:taxon-name><tp:taxon-name-part taxon-name-part-type="genus" reg="Scrobipalpa">S.</tp:taxon-name-part><tp:taxon-name-part taxon-name-part-type="species" reg="zhongweina">zhongweina</tp:taxon-name-part></tp:taxon-name></italic> sp. n., PT, female (gen. slide no. 46/14, O Bidzilya) <bold>7</bold><italic><tp:taxon-name><tp:taxon-name-part taxon-name-part-type="genus" reg="Scrobipalpa">S.</tp:taxon-name-part><tp:taxon-name-part taxon-name-part-type="species" reg="tripunctella">tripunctella</tp:taxon-name-part></tp:taxon-name></italic> sp. n., PT, male (gen. slide no. LLJ15208) <bold>8</bold><italic><tp:taxon-name><tp:taxon-name-part taxon-name-part-type="genus" reg="Scrobipalpa">S.</tp:taxon-name-part><tp:taxon-name-part taxon-name-part-type="species" reg="tripunctella">tripunctella</tp:taxon-name-part></tp:taxon-name></italic> sp. n., PT, female (gen. slide no. L13061).</p></caption><graphic xmlns:xlink="http://www.w3.org/1999/xlink" xlink:href="zookeys-840-101-g001.jpg" position="float" orientation="portrait" xlink:type="simple" id="oo_294912.jpg"/></fig><fig id="F2" position="float" orientation="portrait"><label>Figures 9–14.</label><caption><p>Adults of <italic><tp:taxon-name><tp:taxon-name-part taxon-name-part-type="genus" reg="Scrobipalpa">Scrobipalpa</tp:taxon-name-part></tp:taxon-name></italic> species. <bold>9</bold><italic><tp:taxon-name><tp:taxon-name-part taxon-name-part-type="genus" reg="Scrobipalpa">S.</tp:taxon-name-part><tp:taxon-name-part taxon-name-part-type="species" reg="tripunctella">tripunctella</tp:taxon-name-part></tp:taxon-name></italic> sp. n., PT, female (gen. slide no. L14056) <bold>10</bold><italic><tp:taxon-name><tp:taxon-name-part taxon-name-part-type="genus" reg="Scrobipalpa">S.</tp:taxon-name-part><tp:taxon-name-part taxon-name-part-type="species" reg="ningxica">ningxica</tp:taxon-name-part></tp:taxon-name></italic> sp. n., PT, female (gen. slide no. L13092) <bold>11</bold><italic><tp:taxon-name><tp:taxon-name-part taxon-name-part-type="genus" reg="Scrobipalpa">S.</tp:taxon-name-part><tp:taxon-name-part taxon-name-part-type="species" reg="ningxica">ningxica</tp:taxon-name-part></tp:taxon-name></italic> sp. n., Paratype, female <bold>12</bold><italic><tp:taxon-name><tp:taxon-name-part taxon-name-part-type="genus" reg="Scrobipalpa">S.</tp:taxon-name-part><tp:taxon-name-part taxon-name-part-type="species" reg="psammophila">psammophila</tp:taxon-name-part></tp:taxon-name></italic> sp. n., HT, male (gen. slide no. L07045) <bold>13</bold><italic><tp:taxon-name><tp:taxon-name-part taxon-name-part-type="genus" reg="Scrobipalpa">S.</tp:taxon-name-part><tp:taxon-name-part taxon-name-part-type="species" reg="zhengi">zhengi</tp:taxon-name-part></tp:taxon-name></italic> sp. n., HT, male (gen. slide no. 125/08. O Bidzilya) <bold>14</bold><italic><tp:taxon-name><tp:taxon-name-part taxon-name-part-type="genus" reg="Scrobipalpa">S.</tp:taxon-name-part><tp:taxon-name-part taxon-name-part-type="species" reg="liui">liui</tp:taxon-name-part></tp:taxon-name></italic> sp. n., HT, male (L14058).</p></caption><graphic xmlns:xlink="http://www.w3.org/1999/xlink" xlink:href="zookeys-840-101-g002.jpg" position="float" orientation="portrait" xlink:type="simple" id="oo_294913.jpg"/></fig><fig id="F4" position="float" orientation="portrait"><label>Figures 19–24.</label><caption><p>Male genitalia of <italic><tp:taxon-name><tp:taxon-name-part taxon-name-part-type="genus" reg="Scrobipalpa">Scrobipalpa</tp:taxon-name-part></tp:taxon-name></italic> species. <bold>19</bold><italic><tp:taxon-name><tp:taxon-name-part taxon-name-part-type="genus" reg="Scrobipalpa">S.</tp:taxon-name-part><tp:taxon-name-part taxon-name-part-type="species" reg="zhongweina">zhongweina</tp:taxon-name-part></tp:taxon-name></italic> sp. n., HT (gen. slide no. L06088) <bold>20</bold><italic><tp:taxon-name><tp:taxon-name-part taxon-name-part-type="genus" reg="Scrobipalpa">S.</tp:taxon-name-part><tp:taxon-name-part taxon-name-part-type="species" reg="tripunctella">tripunctella</tp:taxon-name-part></tp:taxon-name></italic> sp. n., PT (gen. slide no. LLJ15208) <bold>21</bold><italic><tp:taxon-name><tp:taxon-name-part taxon-name-part-type="genus" reg="Scrobipalpa">S.</tp:taxon-name-part><tp:taxon-name-part taxon-name-part-type="species" reg="ningxica">ningxica</tp:taxon-name-part></tp:taxon-name></italic> sp. n., HT (gen. slide no. L13097) <bold>22</bold><italic><tp:taxon-name><tp:taxon-name-part taxon-name-part-type="genus" reg="Scrobipalpa">S.</tp:taxon-name-part><tp:taxon-name-part taxon-name-part-type="species" reg="psammophila">psammophila</tp:taxon-name-part></tp:taxon-name></italic> sp. n., HT (gen. slide no. L07045) <bold>23</bold><italic><tp:taxon-name><tp:taxon-name-part taxon-name-part-type="genus" reg="Scrobipalpa">S.</tp:taxon-name-part><tp:taxon-name-part taxon-name-part-type="species" reg="zhengi">zhengi</tp:taxon-name-part></tp:taxon-name></italic> sp. n., HT (gen. slide no. 125/08. O Bidzilya) <bold>24</bold><italic><tp:taxon-name><tp:taxon-name-part taxon-name-part-type="genus" reg="Scrobipalpa">S.</tp:taxon-name-part><tp:taxon-name-part taxon-name-part-type="species" reg="liui">liui</tp:taxon-name-part></tp:taxon-name></italic> sp. n., HT (L14058). Scale bars: 0.5 mm.</p></caption><graphic xmlns:xlink="http://www.w3.org/1999/xlink" xlink:href="zookeys-840-101-g004.jpg" position="float" orientation="portrait" xlink:type="simple" id="oo_294915.jpg"/></fig><fig id="F5" position="float" orientation="portrait"><label>Figures 25–28.</label><caption><p>Female genitalia of <italic><tp:taxon-name><tp:taxon-name-part taxon-name-part-type="genus" reg="Scrobipalpa">Scrobipalpa</tp:taxon-name-part></tp:taxon-name></italic> species. <bold>25</bold><italic><tp:taxon-name><tp:taxon-name-part taxon-name-part-type="genus" reg="Scrobipalpa">S.</tp:taxon-name-part><tp:taxon-name-part taxon-name-part-type="species" reg="triangulella">triangulella</tp:taxon-name-part></tp:taxon-name></italic> sp. n., HT (gen. slide no. L14034) <bold>26</bold><italic><tp:taxon-name><tp:taxon-name-part taxon-name-part-type="genus" reg="Scrobipalpa">S.</tp:taxon-name-part><tp:taxon-name-part taxon-name-part-type="species" reg="septentrionalis">septentrionalis</tp:taxon-name-part></tp:taxon-name></italic> sp. n., PT (gen. slide no. L17030) <bold>27</bold><italic><tp:taxon-name><tp:taxon-name-part taxon-name-part-type="genus" reg="Scrobipalpa">S.</tp:taxon-name-part><tp:taxon-name-part taxon-name-part-type="species" reg="zhongweina">zhongweina</tp:taxon-name-part></tp:taxon-name></italic> sp. n., PT (gen. slide no. 46/14, O Bidzilya) <bold>28</bold><italic><tp:taxon-name><tp:taxon-name-part taxon-name-part-type="genus" reg="Scrobipalpa">S.</tp:taxon-name-part><tp:taxon-name-part taxon-name-part-type="species" reg="tripunctella">tripunctella</tp:taxon-name-part></tp:taxon-name></italic> sp. n., PT (gen. slide no. 96/15, O Bidzilya). Scale bars: 0.5 mm.</p></caption><graphic xmlns:xlink="http://www.w3.org/1999/xlink" xlink:href="zookeys-840-101-g005.jpg" position="float" orientation="portrait" xlink:type="simple" id="oo_294916.jpg"/></fig></tp:treatment-sec></tp:taxon-treatment>
