# Supplementary material for: New species and new records of the genus Scrobipalpa Janse (Lepidoptera, Gelechiidae) from China
Source: Zookeys. 2019 Apr 17;840:101–31. doi: 10.3897/zookeys.840.30434 (PMC6482130; doi:10.3897/zookeys.840.30434)
Supplement: XML Treatment for Scrobipalpa zhengi [file zookeys.840.30434-treatment9.xml]

<!DOCTYPE tp:taxon-treatment
  PUBLIC "-//TaxonX//DTD Taxonomic Treatment Publishing DTD v0 20100105//EN" "tax-treatment-NSO.dtd">
<tp:taxon-treatment xmlns:tp="http://www.plazi.org/taxpub"><tp:treatment-meta><kwd-group><label>Taxon classification</label><kwd><named-content xmlns:xlink="http://www.w3.org/1999/xlink" content-type="kingdom">Animalia</named-content></kwd><kwd><named-content xmlns:xlink="http://www.w3.org/1999/xlink" content-type="order">Lepidoptera</named-content></kwd><kwd><named-content xmlns:xlink="http://www.w3.org/1999/xlink" content-type="family">Gelechiidae</named-content></kwd></kwd-group><mixed-citation publication-type="journal"><person-group><name><surname>Li</surname><given-names>Houhun</given-names></name><name><surname>Bidzilya</surname><given-names>Oleksiy</given-names></name></person-group><article-title>New species and new records of the genus <italic><tp:taxon-name><tp:taxon-name-part taxon-name-part-type="genus" reg="Scrobipalpa">Scrobipalpa</tp:taxon-name-part></tp:taxon-name></italic> Janse (<tp:taxon-name><tp:taxon-name-part taxon-name-part-type="order">Lepidoptera</tp:taxon-name-part></tp:taxon-name>, <tp:taxon-name><tp:taxon-name-part taxon-name-part-type="family">Gelechiidae</tp:taxon-name-part></tp:taxon-name>) from China</article-title><source>Zookeys</source><day>17</day><month>4</month><year>2019</year><volume>840</volume><fpage>101</fpage><lpage>131</lpage><pub-id pub-id-type="doi">10.3897/zookeys.840.30434</pub-id></mixed-citation></tp:treatment-meta><tp:nomenclature><tp:taxon-name>
              <tp:taxon-name-part taxon-name-part-type="genus" reg="Scrobipalpa">Scrobipalpa</tp:taxon-name-part>
              <tp:taxon-name-part taxon-name-part-type="species" reg="zhengi">zhengi</tp:taxon-name-part>
              <object-id xmlns:xlink="http://www.w3.org/1999/xlink" content-type="zoobank" xlink:type="simple">http://zoobank.org/5A27CE1D-9D95-483D-856B-9DE4F27F6E35</object-id>
            </tp:taxon-name><tp:taxon-status xmlns:xlink="http://www.w3.org/1999/xlink" xlink:type="simple">sp. n.</tp:taxon-status><xref ref-type="fig" rid="F2">Figs 13</xref><xref ref-type="fig" rid="F4">, 23</xref><xref ref-type="fig" rid="F6">, 31</xref><tp:nomenclature-citation-list><tp:nomenclature-citation><tp:taxon-name>
                  <tp:taxon-name-part taxon-name-part-type="genus" reg="Scrobipalpa">Scrobipalpa</tp:taxon-name-part>
                  <tp:taxon-name-part taxon-name-part-type="species" reg="cryptica">cryptica</tp:taxon-name-part>
                </tp:taxon-name><comment>Povolný, 1996, <xref ref-type="bibr" rid="B5">Bidzilya and Li 2010</xref>: 3. Misidentification.</comment></tp:nomenclature-citation></tp:nomenclature-citation-list></tp:nomenclature><tp:treatment-sec sec-type="type material" id="SECID0EKWAG"><title>Type material.</title><p><bold>CHINA: Holotype</bold> ♂, Suyukou, Mt. Helan, Ningxia Hui Autonomous Region, 2000 m, 10.viii.2005, coll. Xinpu Wang et al. (gen. slide no. 125/08) (<named-content xmlns:xlink="http://www.w3.org/1999/xlink" content-type="dwc:institutional_code" xlink:type="simple">NKU</named-content>). Paratypes: 1 ♀, same data as for holotype (gen. slide no. 34/14, O Bidzilya); 1 ♂, Xiazigou, Yaba, Mt. Helan, Alashan Left Banner, Inner Mongolia, 1793 m, 30.vii.2010, coll. Hongxia Liu and Zhiwei Zhang (gen. slide no. LJ17310).</p></tp:treatment-sec><tp:treatment-sec sec-type="diagnosis" id="SECID0EXWAG"><title>Diagnosis.</title><p>The new species can hardly be separated externally from <italic><tp:taxon-name><tp:taxon-name-part taxon-name-part-type="genus" reg="Scrobipalpa">S.</tp:taxon-name-part><tp:taxon-name-part taxon-name-part-type="species" reg="cinerea">cinerea</tp:taxon-name-part></tp:taxon-name></italic> Povolný, 1996. The male genitalia remotely resemble those of <italic><tp:taxon-name><tp:taxon-name-part taxon-name-part-type="genus" reg="Scrobipalpa">S.</tp:taxon-name-part><tp:taxon-name-part taxon-name-part-type="species" reg="atriplicella">atriplicella</tp:taxon-name-part></tp:taxon-name></italic> (Fischer von Röslerstamm, 1841), but can be distinguished by the shorter uncus, the tapered sacculus, the broader vincular process and the broader saccus. The female genitalia are similar to those of <italic><tp:taxon-name><tp:taxon-name-part taxon-name-part-type="genus" reg="Scrobipalpa">S.</tp:taxon-name-part><tp:taxon-name-part taxon-name-part-type="species" reg="sattleri">sattleri</tp:taxon-name-part></tp:taxon-name></italic> Lvovsky &amp; Piskunov, 1989, but the subgenital plates are densely covered with microtrichia and the signum is smaller.</p></tp:treatment-sec><tp:treatment-sec sec-type="description" id="SECID0E5XAG"><title>Description.</title><p><bold>Adult</bold> (Fig. <xref ref-type="fig" rid="F2">13</xref>). Wingspan 14.5–15.0 mm. Head, thorax and tegulae covered with brown, black-tipped scales, frons white, labial palpus grey mottled with brown, segment 2 with diffuse black rings on outer surface, segment 3 with distinct broad black basal and medial rings, upper and inner surface of segment 2 dirty-white, scape brown, other antennal segments brown with light grey basal rings; forewing covered with grey black tipped scales, three diffuse black spots at base, black triangular spot on 1/5 of costal margin, paired black dot in fold on 1/4 length, black spot edged with ochreous on 1/4 length in middle, two others at 2/3 in middle width, diffuse strongly angulated light grey subapical fascia at 3/4 length, cilia greyish brown tipped; hindwing and cilia grey.</p><p><bold>Male genitalia</bold> (Fig. <xref ref-type="fig" rid="F4">23</xref>). Uncus slightly longer than broad, subrectangular, posterolateral corners rounded; gnathos short, slender, weakly curved; tegumen narrow, anteromedial emargination extending to 1/3 length, broadly rounded; valva narrow, of even width, weakly curved, apex rounded, extending to the top of uncus; sacculus narrow, straight, ca. 1/5 length of valva, gradually tapered, apex pointed, inner margin with small hump before top; vincular process as long as sacculus, apex with outwardly curved tip; posterior margin of vinculum with deep v-shaped medial emargination; saccus broad at base, distal half narrow, of equal width, extending beyond the top of pedunculus; phallus straight, apical arm short, apex weakly pointed, caecum slightly broader and slightly longer than half length of phallus.</p><p><bold>Female genitalia</bold> (Fig. <xref ref-type="fig" rid="F6">31</xref>). Papilla analis elongate, ovate, sparsely covered with hairs; apophyses posteriores five times longer than segment VIII; sternite VIII longer than broad, subrectangular, posterior margin weakly emarginated, postgenital plates ca. 1/3 width of sternite VIII, densely covered with microtrichia except for narrow area under posterior margin, gradually narrowing anteriorly, with gradual transition to apophyses anteriores, ventromedial depression prolonged, subrectangular, weakly narrowed in middle, densely covered with microtrichia, broadly divided anteromedially nearly to 1/2 length into edged lobes which not are extending beyond anterior margin of sternite VIII; apophyses anteriores as long as sternite VIII, straight, broad at base, gradually tapered; ductus bursae broad, of even width except for posterior portion that is narrower, with distinct transition to rounded corpus bursae; basal plate of signum small, distal hook short, weakly curved, narrow, acute.</p></tp:treatment-sec><tp:treatment-sec sec-type="biology" id="SECID0E1YAG"><title>Biology.</title><p>Host plant unknown. The adult was collected in early August at an altitude of 2000 m.</p></tp:treatment-sec><tp:treatment-sec sec-type="distribution" id="SECID0E6YAG"><title>Distribution.</title><p>China (Inner Mongolia, Ningxia).</p></tp:treatment-sec><tp:treatment-sec sec-type="etymology" id="SECID0EEZAG"><title>Etymology.</title><p>The species is named in honour of Professor Zhemin Zheng (Xi’an, China) for his outstanding contributions to systematic entomology.</p><fig id="F5" position="float" orientation="portrait"><label>Figures 25–28.</label><caption><p>Female genitalia of <italic><tp:taxon-name><tp:taxon-name-part taxon-name-part-type="genus" reg="Scrobipalpa">Scrobipalpa</tp:taxon-name-part></tp:taxon-name></italic> species. <bold>25</bold><italic><tp:taxon-name><tp:taxon-name-part taxon-name-part-type="genus" reg="Scrobipalpa">S.</tp:taxon-name-part><tp:taxon-name-part taxon-name-part-type="species" reg="triangulella">triangulella</tp:taxon-name-part></tp:taxon-name></italic> sp. n., HT (gen. slide no. L14034) <bold>26</bold><italic><tp:taxon-name><tp:taxon-name-part taxon-name-part-type="genus" reg="Scrobipalpa">S.</tp:taxon-name-part><tp:taxon-name-part taxon-name-part-type="species" reg="septentrionalis">septentrionalis</tp:taxon-name-part></tp:taxon-name></italic> sp. n., PT (gen. slide no. L17030) <bold>27</bold><italic><tp:taxon-name><tp:taxon-name-part taxon-name-part-type="genus" reg="Scrobipalpa">S.</tp:taxon-name-part><tp:taxon-name-part taxon-name-part-type="species" reg="zhongweina">zhongweina</tp:taxon-name-part></tp:taxon-name></italic> sp. n., PT (gen. slide no. 46/14, O Bidzilya) <bold>28</bold><italic><tp:taxon-name><tp:taxon-name-part taxon-name-part-type="genus" reg="Scrobipalpa">S.</tp:taxon-name-part><tp:taxon-name-part taxon-name-part-type="species" reg="tripunctella">tripunctella</tp:taxon-name-part></tp:taxon-name></italic> sp. n., PT (gen. slide no. 96/15, O Bidzilya). Scale bars: 0.5 mm.</p></caption><graphic xmlns:xlink="http://www.w3.org/1999/xlink" xlink:href="zookeys-840-101-g005.jpg" position="float" orientation="portrait" xlink:type="simple" id="oo_294916.jpg"/></fig></tp:treatment-sec><tp:treatment-sec><!--Section generated to contain objects referenced in tp:taxon-treatment.--><fig id="F2" position="float" orientation="portrait"><label>Figures 9–14.</label><caption><p>Adults of <italic><tp:taxon-name><tp:taxon-name-part taxon-name-part-type="genus" reg="Scrobipalpa">Scrobipalpa</tp:taxon-name-part></tp:taxon-name></italic> species. <bold>9</bold><italic><tp:taxon-name><tp:taxon-name-part taxon-name-part-type="genus" reg="Scrobipalpa">S.</tp:taxon-name-part><tp:taxon-name-part taxon-name-part-type="species" reg="tripunctella">tripunctella</tp:taxon-name-part></tp:taxon-name></italic> sp. n., PT, female (gen. slide no. L14056) <bold>10</bold><italic><tp:taxon-name><tp:taxon-name-part taxon-name-part-type="genus" reg="Scrobipalpa">S.</tp:taxon-name-part><tp:taxon-name-part taxon-name-part-type="species" reg="ningxica">ningxica</tp:taxon-name-part></tp:taxon-name></italic> sp. n., PT, female (gen. slide no. L13092) <bold>11</bold><italic><tp:taxon-name><tp:taxon-name-part taxon-name-part-type="genus" reg="Scrobipalpa">S.</tp:taxon-name-part><tp:taxon-name-part taxon-name-part-type="species" reg="ningxica">ningxica</tp:taxon-name-part></tp:taxon-name></italic> sp. n., Paratype, female <bold>12</bold><italic><tp:taxon-name><tp:taxon-name-part taxon-name-part-type="genus" reg="Scrobipalpa">S.</tp:taxon-name-part><tp:taxon-name-part taxon-name-part-type="species" reg="psammophila">psammophila</tp:taxon-name-part></tp:taxon-name></italic> sp. n., HT, male (gen. slide no. L07045) <bold>13</bold><italic><tp:taxon-name><tp:taxon-name-part taxon-name-part-type="genus" reg="Scrobipalpa">S.</tp:taxon-name-part><tp:taxon-name-part taxon-name-part-type="species" reg="zhengi">zhengi</tp:taxon-name-part></tp:taxon-name></italic> sp. n., HT, male (gen. slide no. 125/08. O Bidzilya) <bold>14</bold><italic><tp:taxon-name><tp:taxon-name-part taxon-name-part-type="genus" reg="Scrobipalpa">S.</tp:taxon-name-part><tp:taxon-name-part taxon-name-part-type="species" reg="liui">liui</tp:taxon-name-part></tp:taxon-name></italic> sp. n., HT, male (L14058).</p></caption><graphic xmlns:xlink="http://www.w3.org/1999/xlink" xlink:href="zookeys-840-101-g002.jpg" position="float" orientation="portrait" xlink:type="simple" id="oo_294913.jpg"/></fig><fig id="F4" position="float" orientation="portrait"><label>Figures 19–24.</label><caption><p>Male genitalia of <italic><tp:taxon-name><tp:taxon-name-part taxon-name-part-type="genus" reg="Scrobipalpa">Scrobipalpa</tp:taxon-name-part></tp:taxon-name></italic> species. <bold>19</bold><italic><tp:taxon-name><tp:taxon-name-part taxon-name-part-type="genus" reg="Scrobipalpa">S.</tp:taxon-name-part><tp:taxon-name-part taxon-name-part-type="species" reg="zhongweina">zhongweina</tp:taxon-name-part></tp:taxon-name></italic> sp. n., HT (gen. slide no. L06088) <bold>20</bold><italic><tp:taxon-name><tp:taxon-name-part taxon-name-part-type="genus" reg="Scrobipalpa">S.</tp:taxon-name-part><tp:taxon-name-part taxon-name-part-type="species" reg="tripunctella">tripunctella</tp:taxon-name-part></tp:taxon-name></italic> sp. n., PT (gen. slide no. LLJ15208) <bold>21</bold><italic><tp:taxon-name><tp:taxon-name-part taxon-name-part-type="genus" reg="Scrobipalpa">S.</tp:taxon-name-part><tp:taxon-name-part taxon-name-part-type="species" reg="ningxica">ningxica</tp:taxon-name-part></tp:taxon-name></italic> sp. n., HT (gen. slide no. L13097) <bold>22</bold><italic><tp:taxon-name><tp:taxon-name-part taxon-name-part-type="genus" reg="Scrobipalpa">S.</tp:taxon-name-part><tp:taxon-name-part taxon-name-part-type="species" reg="psammophila">psammophila</tp:taxon-name-part></tp:taxon-name></italic> sp. n., HT (gen. slide no. L07045) <bold>23</bold><italic><tp:taxon-name><tp:taxon-name-part taxon-name-part-type="genus" reg="Scrobipalpa">S.</tp:taxon-name-part><tp:taxon-name-part taxon-name-part-type="species" reg="zhengi">zhengi</tp:taxon-name-part></tp:taxon-name></italic> sp. n., HT (gen. slide no. 125/08. O Bidzilya) <bold>24</bold><italic><tp:taxon-name><tp:taxon-name-part taxon-name-part-type="genus" reg="Scrobipalpa">S.</tp:taxon-name-part><tp:taxon-name-part taxon-name-part-type="species" reg="liui">liui</tp:taxon-name-part></tp:taxon-name></italic> sp. n., HT (L14058). Scale bars: 0.5 mm.</p></caption><graphic xmlns:xlink="http://www.w3.org/1999/xlink" xlink:href="zookeys-840-101-g004.jpg" position="float" orientation="portrait" xlink:type="simple" id="oo_294915.jpg"/></fig><fig id="F6" position="float" orientation="portrait"><label>Figures 29–31.</label><caption><p>Female genitalia of <italic><tp:taxon-name><tp:taxon-name-part taxon-name-part-type="genus" reg="Scrobipalpa">Scrobipalpa</tp:taxon-name-part></tp:taxon-name></italic> species. <bold>29</bold><italic><tp:taxon-name><tp:taxon-name-part taxon-name-part-type="genus" reg="Scrobipalpa">S.</tp:taxon-name-part><tp:taxon-name-part taxon-name-part-type="species" reg="ningxica">ningxica</tp:taxon-name-part></tp:taxon-name></italic> sp. n., PT (gen. slide no. L13092) <bold>30</bold><italic><tp:taxon-name><tp:taxon-name-part taxon-name-part-type="genus" reg="Scrobipalpa">S.</tp:taxon-name-part><tp:taxon-name-part taxon-name-part-type="species" reg="flavinerva">flavinerva</tp:taxon-name-part></tp:taxon-name></italic> (gen. slide no. L13070) <bold>31</bold><italic><tp:taxon-name><tp:taxon-name-part taxon-name-part-type="genus" reg="Scrobipalpa">S.</tp:taxon-name-part><tp:taxon-name-part taxon-name-part-type="species" reg="zhengi">zhengi</tp:taxon-name-part></tp:taxon-name></italic> sp. n., PT (gen. slide no. 34/14, O Bidzilya). Scale bars: 0.5 mm.</p></caption><graphic xmlns:xlink="http://www.w3.org/1999/xlink" xlink:href="zookeys-840-101-g006.jpg" position="float" orientation="portrait" xlink:type="simple" id="oo_294917.jpg"/></fig></tp:treatment-sec><ref-list><ref id="B5"><mixed-citation xmlns:xlink="http://www.w3.org/1999/xlink" xlink:type="simple"><person-group><name name-style="western"><surname>Bidzilya</surname><given-names>OV</given-names></name><name name-style="western"><surname>Li</surname><given-names>HH</given-names></name></person-group> (<year>2010</year>) <article-title>The genus <italic><tp:taxon-name><tp:taxon-name-part taxon-name-part-type="genus">Scrobipalpa</tp:taxon-name-part></tp:taxon-name></italic> Janse (<tp:taxon-name><tp:taxon-name-part taxon-name-part-type="order">Lepidoptera</tp:taxon-name-part></tp:taxon-name>, <tp:taxon-name><tp:taxon-name-part taxon-name-part-type="family">Gelechiidae</tp:taxon-name-part></tp:taxon-name>) in China, with description of 13 new species.</article-title><source>Zootaxa</source><volume>2513</volume>: <fpage>1</fpage>–<lpage>26</lpage>. <ext-link xlink:type="simple" ext-link-type="doi" xlink:href="10.11646/zootaxa.2513.1.1">https://doi.org/10.11646/zootaxa.2513.1.1</ext-link></mixed-citation></ref></ref-list></tp:taxon-treatment>
