# Supplementary material for: New species and new records of the genus Scrobipalpa Janse (Lepidoptera, Gelechiidae) from China
Source: Zookeys. 2019 Apr 17;840:101–31. doi: 10.3897/zookeys.840.30434 (PMC6482130; doi:10.3897/zookeys.840.30434)
Supplement: XML Treatment for Scrobipalpa liui [file zookeys.840.30434-treatment10.xml]

<!DOCTYPE tp:taxon-treatment
  PUBLIC "-//TaxonX//DTD Taxonomic Treatment Publishing DTD v0 20100105//EN" "tax-treatment-NSO.dtd">
<tp:taxon-treatment xmlns:tp="http://www.plazi.org/taxpub"><tp:treatment-meta><kwd-group><label>Taxon classification</label><kwd><named-content xmlns:xlink="http://www.w3.org/1999/xlink" content-type="kingdom">Animalia</named-content></kwd><kwd><named-content xmlns:xlink="http://www.w3.org/1999/xlink" content-type="order">Lepidoptera</named-content></kwd><kwd><named-content xmlns:xlink="http://www.w3.org/1999/xlink" content-type="family">Gelechiidae</named-content></kwd></kwd-group><mixed-citation publication-type="journal"><person-group><name><surname>Li</surname><given-names>Houhun</given-names></name><name><surname>Bidzilya</surname><given-names>Oleksiy</given-names></name></person-group><article-title>New species and new records of the genus <italic><tp:taxon-name><tp:taxon-name-part taxon-name-part-type="genus" reg="Scrobipalpa">Scrobipalpa</tp:taxon-name-part></tp:taxon-name></italic> Janse (<tp:taxon-name><tp:taxon-name-part taxon-name-part-type="order">Lepidoptera</tp:taxon-name-part></tp:taxon-name>, <tp:taxon-name><tp:taxon-name-part taxon-name-part-type="family">Gelechiidae</tp:taxon-name-part></tp:taxon-name>) from China</article-title><source>Zookeys</source><day>17</day><month>4</month><year>2019</year><volume>840</volume><fpage>101</fpage><lpage>131</lpage><pub-id pub-id-type="doi">10.3897/zookeys.840.30434</pub-id></mixed-citation></tp:treatment-meta><tp:nomenclature><tp:taxon-name>
              <tp:taxon-name-part taxon-name-part-type="genus" reg="Scrobipalpa">Scrobipalpa</tp:taxon-name-part>
              <tp:taxon-name-part taxon-name-part-type="species" reg="liui">liui</tp:taxon-name-part>
              <object-id xmlns:xlink="http://www.w3.org/1999/xlink" content-type="zoobank" xlink:type="simple">http://zoobank.org/C3F5B35E-DC65-4F9D-BE0D-76DD400D68C5</object-id>
            </tp:taxon-name><tp:taxon-status xmlns:xlink="http://www.w3.org/1999/xlink" xlink:type="simple">sp. n.</tp:taxon-status><xref ref-type="fig" rid="F2">Figs 14</xref><xref ref-type="fig" rid="F4">, 24</xref></tp:nomenclature><tp:treatment-sec sec-type="type material" id="SECID0EB4AG"><title>Type material.</title><p><bold>CHINA: Holotype</bold> ♂, Manghe Macaques National Nature Reserve, Yangcheng County, Shanxi Province, 3.viii.2013, coll. Shulian Hao and Yanjun Fan (gen. slide no. L14058) (<named-content xmlns:xlink="http://www.w3.org/1999/xlink" content-type="dwc:institutional_code" xlink:type="simple">NKU</named-content>).</p></tp:treatment-sec><tp:treatment-sec sec-type="diagnosis" id="SECID0EO4AG"><title>Diagnosis.</title><p>The new species resembles externally <italic><tp:taxon-name><tp:taxon-name-part taxon-name-part-type="genus" reg="Scrobipalpa">S.</tp:taxon-name-part><tp:taxon-name-part taxon-name-part-type="species" reg="zhengi">zhengi</tp:taxon-name-part></tp:taxon-name></italic> and <italic><tp:taxon-name><tp:taxon-name-part taxon-name-part-type="genus" reg="Scrobipalpa">S.</tp:taxon-name-part><tp:taxon-name-part taxon-name-part-type="species" reg="cinerea">cinerea</tp:taxon-name-part></tp:taxon-name></italic>, but the black spots are more distinct. The male genitalia remotely resemble those of <italic><tp:taxon-name><tp:taxon-name-part taxon-name-part-type="genus" reg="Scrobipalpa">S.</tp:taxon-name-part><tp:taxon-name-part taxon-name-part-type="species" reg="spumata">spumata</tp:taxon-name-part></tp:taxon-name></italic>, but the sacculus and the saccus are narrower and the vincular process is longer.</p></tp:treatment-sec><tp:treatment-sec sec-type="description" id="SECID0EV5AG"><title>Description.</title><p><bold>Adult</bold> (Fig. <xref ref-type="fig" rid="F2">14</xref>). Wingspan 12.0 mm. Head, thorax and tegulae grey mixed with brown, frons white, labial palpus grey mottled with brown, upper surface of segment 2 white, scape brown, other antennal segments brown with narrow light grey basal rings; forewing covered with grey brown-tipped scales, black spots at base and on 1/3 of costal margin, another black spot in mid width, fold mottled with yellow, three black diffuse spots surrounded by light brown scales in cell, indistinct subapical white fascia on 3/4, subapical area mottled with black and light brown, cilia greyish brown tipped; hindwing and cilia grey.</p><p><bold>Male genitalia</bold> (Fig. <xref ref-type="fig" rid="F4">24</xref>). Uncus elongated, gradually narrowing in distal portion; gnathos short, slender, weakly curved; tegumen narrow, anteromedial emargination deep, broadly rounded; valva moderately narrow, weakly curved, apex rounded, extending to the top of uncus; sacculus narrow, 1/3 length of valva, straight, outer margin rounded, apex with pointed inwardly curved tip, gap to vincular process subtriangular; vincular process as long as sacculus, very broad, inner margin strongly sclerotized, gradually curved, apex with outwardly curved tip; posterior margin of vinculum with deep v-shaped medial emargination; saccus narrow, tapered, not extending beyond the top of pedunculus; phallus long, straight, apical arm short, strongly curved, apex pointed, caecum weakly inflated, 1/3 length of phallus.</p><p><bold>Female.</bold> Unknown.</p></tp:treatment-sec><tp:treatment-sec sec-type="biology" id="SECID0EN6AG"><title>Biology.</title><p>Host plant unknown. The adult was collected in early August.</p></tp:treatment-sec><tp:treatment-sec sec-type="distribution" id="SECID0ES6AG"><title>Distribution.</title><p>China (Shanxi).</p></tp:treatment-sec><tp:treatment-sec sec-type="etymology" id="SECID0EX6AG"><title>Etymology.</title><p>This new species is named in honour of the late Professor Youqiao Liu (Beijing, China), who was a famous expert of <tp:taxon-name><tp:taxon-name-part taxon-name-part-type="order">Lepidoptera</tp:taxon-name-part></tp:taxon-name> in China.</p><fig id="F6" position="float" orientation="portrait"><label>Figures 29–31.</label><caption><p>Female genitalia of <italic><tp:taxon-name><tp:taxon-name-part taxon-name-part-type="genus" reg="Scrobipalpa">Scrobipalpa</tp:taxon-name-part></tp:taxon-name></italic> species. <bold>29</bold><italic><tp:taxon-name><tp:taxon-name-part taxon-name-part-type="genus" reg="Scrobipalpa">S.</tp:taxon-name-part><tp:taxon-name-part taxon-name-part-type="species" reg="ningxica">ningxica</tp:taxon-name-part></tp:taxon-name></italic> sp. n., PT (gen. slide no. L13092) <bold>30</bold><italic><tp:taxon-name><tp:taxon-name-part taxon-name-part-type="genus" reg="Scrobipalpa">S.</tp:taxon-name-part><tp:taxon-name-part taxon-name-part-type="species" reg="flavinerva">flavinerva</tp:taxon-name-part></tp:taxon-name></italic> (gen. slide no. L13070) <bold>31</bold><italic><tp:taxon-name><tp:taxon-name-part taxon-name-part-type="genus" reg="Scrobipalpa">S.</tp:taxon-name-part><tp:taxon-name-part taxon-name-part-type="species" reg="zhengi">zhengi</tp:taxon-name-part></tp:taxon-name></italic> sp. n., PT (gen. slide no. 34/14, O Bidzilya). Scale bars: 0.5 mm.</p></caption><graphic xmlns:xlink="http://www.w3.org/1999/xlink" xlink:href="zookeys-840-101-g006.jpg" position="float" orientation="portrait" xlink:type="simple" id="oo_294917.jpg"/></fig></tp:treatment-sec><tp:treatment-sec><!--Section generated to contain objects referenced in tp:taxon-treatment.--><fig id="F2" position="float" orientation="portrait"><label>Figures 9–14.</label><caption><p>Adults of <italic><tp:taxon-name><tp:taxon-name-part taxon-name-part-type="genus" reg="Scrobipalpa">Scrobipalpa</tp:taxon-name-part></tp:taxon-name></italic> species. <bold>9</bold><italic><tp:taxon-name><tp:taxon-name-part taxon-name-part-type="genus" reg="Scrobipalpa">S.</tp:taxon-name-part><tp:taxon-name-part taxon-name-part-type="species" reg="tripunctella">tripunctella</tp:taxon-name-part></tp:taxon-name></italic> sp. n., PT, female (gen. slide no. L14056) <bold>10</bold><italic><tp:taxon-name><tp:taxon-name-part taxon-name-part-type="genus" reg="Scrobipalpa">S.</tp:taxon-name-part><tp:taxon-name-part taxon-name-part-type="species" reg="ningxica">ningxica</tp:taxon-name-part></tp:taxon-name></italic> sp. n., PT, female (gen. slide no. L13092) <bold>11</bold><italic><tp:taxon-name><tp:taxon-name-part taxon-name-part-type="genus" reg="Scrobipalpa">S.</tp:taxon-name-part><tp:taxon-name-part taxon-name-part-type="species" reg="ningxica">ningxica</tp:taxon-name-part></tp:taxon-name></italic> sp. n., Paratype, female <bold>12</bold><italic><tp:taxon-name><tp:taxon-name-part taxon-name-part-type="genus" reg="Scrobipalpa">S.</tp:taxon-name-part><tp:taxon-name-part taxon-name-part-type="species" reg="psammophila">psammophila</tp:taxon-name-part></tp:taxon-name></italic> sp. n., HT, male (gen. slide no. L07045) <bold>13</bold><italic><tp:taxon-name><tp:taxon-name-part taxon-name-part-type="genus" reg="Scrobipalpa">S.</tp:taxon-name-part><tp:taxon-name-part taxon-name-part-type="species" reg="zhengi">zhengi</tp:taxon-name-part></tp:taxon-name></italic> sp. n., HT, male (gen. slide no. 125/08. O Bidzilya) <bold>14</bold><italic><tp:taxon-name><tp:taxon-name-part taxon-name-part-type="genus" reg="Scrobipalpa">S.</tp:taxon-name-part><tp:taxon-name-part taxon-name-part-type="species" reg="liui">liui</tp:taxon-name-part></tp:taxon-name></italic> sp. n., HT, male (L14058).</p></caption><graphic xmlns:xlink="http://www.w3.org/1999/xlink" xlink:href="zookeys-840-101-g002.jpg" position="float" orientation="portrait" xlink:type="simple" id="oo_294913.jpg"/></fig><fig id="F4" position="float" orientation="portrait"><label>Figures 19–24.</label><caption><p>Male genitalia of <italic><tp:taxon-name><tp:taxon-name-part taxon-name-part-type="genus" reg="Scrobipalpa">Scrobipalpa</tp:taxon-name-part></tp:taxon-name></italic> species. <bold>19</bold><italic><tp:taxon-name><tp:taxon-name-part taxon-name-part-type="genus" reg="Scrobipalpa">S.</tp:taxon-name-part><tp:taxon-name-part taxon-name-part-type="species" reg="zhongweina">zhongweina</tp:taxon-name-part></tp:taxon-name></italic> sp. n., HT (gen. slide no. L06088) <bold>20</bold><italic><tp:taxon-name><tp:taxon-name-part taxon-name-part-type="genus" reg="Scrobipalpa">S.</tp:taxon-name-part><tp:taxon-name-part taxon-name-part-type="species" reg="tripunctella">tripunctella</tp:taxon-name-part></tp:taxon-name></italic> sp. n., PT (gen. slide no. LLJ15208) <bold>21</bold><italic><tp:taxon-name><tp:taxon-name-part taxon-name-part-type="genus" reg="Scrobipalpa">S.</tp:taxon-name-part><tp:taxon-name-part taxon-name-part-type="species" reg="ningxica">ningxica</tp:taxon-name-part></tp:taxon-name></italic> sp. n., HT (gen. slide no. L13097) <bold>22</bold><italic><tp:taxon-name><tp:taxon-name-part taxon-name-part-type="genus" reg="Scrobipalpa">S.</tp:taxon-name-part><tp:taxon-name-part taxon-name-part-type="species" reg="psammophila">psammophila</tp:taxon-name-part></tp:taxon-name></italic> sp. n., HT (gen. slide no. L07045) <bold>23</bold><italic><tp:taxon-name><tp:taxon-name-part taxon-name-part-type="genus" reg="Scrobipalpa">S.</tp:taxon-name-part><tp:taxon-name-part taxon-name-part-type="species" reg="zhengi">zhengi</tp:taxon-name-part></tp:taxon-name></italic> sp. n., HT (gen. slide no. 125/08. O Bidzilya) <bold>24</bold><italic><tp:taxon-name><tp:taxon-name-part taxon-name-part-type="genus" reg="Scrobipalpa">S.</tp:taxon-name-part><tp:taxon-name-part taxon-name-part-type="species" reg="liui">liui</tp:taxon-name-part></tp:taxon-name></italic> sp. n., HT (L14058). Scale bars: 0.5 mm.</p></caption><graphic xmlns:xlink="http://www.w3.org/1999/xlink" xlink:href="zookeys-840-101-g004.jpg" position="float" orientation="portrait" xlink:type="simple" id="oo_294915.jpg"/></fig></tp:treatment-sec></tp:taxon-treatment>
